# Supplementary material for: A Hybrid Machine Learning Approach to Screen Optimal Predictors for the Classification of Primary Breast Tumors from Gene Expression Microarray Data
Source: Diagnostics (Basel). 2023 Feb 13;13(4):708. doi: 10.3390/diagnostics13040708 (PMC9955903; doi:10.3390/diagnostics13040708)
Supplement: Supplementary file 1 [file diagnostics-13-00708-s001.zip]

Archive with 1 entries (1 files):
- diagnostics-2175839-supplementary.pdf
